# Supplementary material for: Complete Plastome of Three Korean Asarum (Aristolochiaceae): Confirmation Tripartite Structure within Korean Asarum and Comparative Analyses
Source: Plants (Basel). 2021 Sep 29;10(10):2056. doi: 10.3390/plants10102056 (PMC8540983; doi:10.3390/plants10102056)
Supplement: Supplementary file 1 [file plants-10-02056-s001.zip]

Archive with 2 entries (2 files):
- plants-1389948-supplementary - Table S1-4.xls
- plants-1389948-supplementary- Figures S1-S4.pdf
